# Supplementary material for: Development of a Quality-of-Life Instrument to Measure Current Health Outcomes: Health-Related Quality of Life with Six Domains (HRQ-6D)
Source: J Clin Med. 2023 Apr 11;12(8):2816. doi: 10.3390/jcm12082816 (PMC10140924; doi:10.3390/jcm12082816)
Supplement: Supplementary file 1 [file jcm-12-02816-s001.zip]

Archive with 1 entries (1 files):
- jcm-2223948-supple.pdf
